# Supplementary material for: Pathogenicity, Host Resistance, and Genetic Diversity of Fusarium Species under Controlled Conditions from Soybean in Canada
Source: J Fungi (Basel). 2024 Apr 23;10(5):303. doi: 10.3390/jof10050303 (PMC11122035; doi:10.3390/jof10050303)
Supplement: Supplementary file 1 [file jof-10-00303-s001.zip › Supplementary Table S1.xlsx]

## Sheet: Table
Supplementary Table S1: Estimated mean and grouping letter determined by least significant difference (LSD) method of all traits including three emergence counts (Count1, Count2 and Count3), plant height (Height), Root rot disease severity (DS), dry shoot weight (Shoot) and dry root weight (Root) in response to in-oculation with each of six Fusarium spp.
CV.ID	CV.name	Non-inoculated control							F. gra							F. ave							F. acu							F. oxy							F. red							F. sol
		Count1	Count2	Count3	Height	DS	Shoot	Root	Count1	Count2	Count3	Height	DS	Shoot	Root	Count1	Count2	Count3	Height	DS	Shoot	Root	Count1	Count2	Count3	Height	DS	Shoot	Root	Count1	Count2	Count3	Height	DS	Shoot	Root	Count1	Count2	Count3	Height	DS	Shoot	Root	Count1	Count2	Count3	Height	DS	Shoot
1	HS11Ry07	7 a	7 a	7 a	16.1 ab	0	1.4 b	0.3 abcdef	5.6 abc	5.3 abcde	5.1 abcd	6 bcdef	2.9 abc	1 cdef	0.3 cd	1.4 abcde	1.8 abcde	1.3 abcd	1.5 abcd	3.5 abc	0.2 bcde	0 bcde	3.8 abcd	4.0 abc	3.6 abc	4.8 ab	3 bc	0.7 abcd	0.2 abc	1.5 bcde	1.8 abcdef	1.4 abcdef	0.2 abcd	3.6 ab	0.2 cdef	0 bcdef	5.3 abc	5.5 abc	5 abcd	0.8 bc	2.4 abcd	1.3 bc	0.3 cde	7 a	6.9 a	6.8 a	1.2 abc	1.6 efgh	1.6 ab
2	S15B4	6.8 abc	6.8 ab	6.6 abcd	15.2 abc	0	1.2 cd	0.3 cdefgh	4.9 bcdef	4.8 cdefg	4.3 cdef	5.9 bcdefg	2.7 bcde	0.9 cdefg	0.3 cd	1.5 abcde	1.6 abcdef	1.5 abcd	1.3 abcd	3.5 abcd	0.3 abcde	0.1 abcd	4.3 abc	4.1 ab	3.8 abc	4.6 abc	2.9 bc	0.7 abc	0.2 a	1.4 bcde	1.4 cdefg	0.9 cdefg	0.2 abcd	3.6 ab	0.2 def	0 bcdef	5.4 ab	5.8 a	5.6 ab	0.8 bc	2.5 abc	1.1 bcd	0.3 bcd	6.8 abc	6.8 a	6.6 ab	1.2 abc	1.5 fgh	1.4 bcd
3	P15T46R2	6.4 abcd	6.4 abc	6.3 bcd	13.7 cd	0	1.1 de	0.3 ghi	5.3 abcde	5.6 abcd	5.3 abc	7.9 ab	2 f	1.1 cd	0.3 cd	0.4 e	0.6 f	0.4 d	0.4 d	3.7 ab	0.1 de	0 de	4.1 abcd	3.8 abcd	3.5 abc	3.8 abcde	2.9 bc	0.4 bcdef	0.1 cdef	2.3 ab	2.3 abc	1.9 abc	0.3 ab	3.1 de	0.4 abc	0.1 ab	5.6 ab	5.6 ab	5.1 abcd	0.8 bcd	1.8 efg	1.2 bcd	0.3 bcde	6.5 abcd	6.4 ab	6.4 ab	1.1 bcd	1.1 h	1.4 bcd
4	B150Y1	6.9 ab	6.9 a	6.9 ab	16.3 ab	0	1.5 ab	0.4 ab	6 ab	6 ab	5.9 a	9.5 a	2 f	1.4 ab	0.4 a	1.3 bcde	1.3 cdef	1.3 abcd	1.8 abc	3.5 abcd	0.4 ab	0.1 abcd	3.3 abcde	3.3 abcdef	2.9 cdef	4.4 abcd	2.9 bc	0.8 ab	0.2 a	2.6 a	2.9 a	2.3 a	0.3 a	3.2 bcde	0.6 a	0.1 a	6.1 a	5.8 a	5.6 ab	1.1 a	1.8 fg	1.7 a	0.5 a	6.5 abcd	7 a	6.8 a	1.3 ab	1.4 fgh	1.8 a
5	Williams	7 a	7 a	7 a	15.2 abc	0	1.4 bc	0.4 abcd	5.1 abcdef	5.1 abcdef	4.9 abcde	6.4 bcde	3 ab	1.1 cd	0.3 cd	1.1 cde	1.1 def	0.9 cd	1 bcd	3.8 a	0.2 bcde	0 bcde	3.3 abcde	3.0 bcdef	2.8 cdef	3.1 abcdef	3.2 bc	0.6 abcd	0.2 abcd	2.6 a	2.6 ab	2 ab	0.3 ab	3.5 abc	0.5 ab	0.1 abcd	5.4 ab	5 abcdef	5 abcd	0.8 bcde	2 cdefg	1.4 b	0.4 bc	6.9 ab	6.9 a	6.6 ab	1.1 bcde	1.7 defg	1.6 abc
6	Akras	6.5 abcd	6.8 ab	6.3 bcd	14.3 bc	0	0.9 f	0.3 hi	4.1 efgh	4.1 efgh	3.9 def	5.8 cdefg	2.7 bcde	0.7 ghi	0.2 cde	1.1 cde	1.3 cdef	1 bcd	1.4 abcd	3.4 abcd	0.2 bcde	0 bcde	2.4 cdef	2.0 def	1.8 defg	2 efgh	3.2 abc	0.6 abcde	0.2 abcd	0.6 ef	0.6 fg	0.6 efg	0.1 cdef	3.3 bcde	0.1 ef	0 bcdef	4.3 cde	4.1 f	4.1 def	0.6 defgh	2.1 bcdefg	0.8 fgh	0.2 ghi	5.4 ef	5.8 b	6 abc	0.9 defgh	1.9 cdefg	1.1 gh
7	TH32004R2Y	7 a	7 a	6.9 ab	13.6 cd	0	1.2 cd	0.3 abcde	5.3 abcde	4.9 bcdefg	4.9 abcde	6.8 bcde	2.7 bcde	0.9 cdefg	0.3 bc	1.1 cde	1.5 bcdef	1.3 abcd	1.3 abcd	3.6 abc	0.3 bcde	0.1 bcde	2.8 bcdef	3.1 abcdef	2.6 cdef	2.6 cdefgh	3.1 bc	0.5 abcde	0.2 a	1.5 bcde	1.5 bcdefg	1.6 abcde	0.2 abc	3.4 abcde	0.4 bcd	0.1 abc	5 bcd	5.1 abcdef	6 a	0.7 cdef	2.1 cdefg	1.2 bcd	0.4 abc	6.4 abcd	6.6 a	6.4 ab	1 cdef	1.8 cdefg	1.3 def
8	AC Proteus	5.6 ef	5.6 d	6 de	9.7 fgh	0	1.1 def	0.3 defghi	4.8 cdef	4.6 defgh	4.5 bcdef	6.2 bcdef	2.7 bcde	1 cdef	0.3 cd	1.5 abcde	1.6 abcdef	1.4 abcd	1.4 abcd	3.6 abc	0.3 abcde	0.1 abc	1.1 f	1.3 f	0.9 g	0.7 h	3.9 a	0.1 f	0 f	1.1 cdef	1.1 cdefg	1.1 bcdefg	0.1 cdef	3.6 ab	0.3 bcde	0.1 abcdef	4.8 bcd	4.5 cdef	4.9 abcde	0.5 fgh	2.6 ab	1.1 bcde	0.3 bcde	5.8 def	5.6 b	5.9 bc	0.8 gh	2.6 a	1.2 efgh
9	AAC Edward 2019	6.3 bcde	6.5 abc	6.6 abcd	11.4 ef	0	1.2 de	0.3 defghi	5 abcdef	4.8 cdefg	4.6 abcdef	6 bcdef	2.6 bcde	0.9 cdefg	0.2 cde	1.1 cde	1.1 def	0.6 d	0.8 cd	3.6 abc	0.1 cde	0 cde	2.9 bcdef	2.9 bcdef	2.6 cdef	2.5 defgh	3.1 bc	0.4 cdef	0.1 bcdef	1.8 abcd	2 abcd	1.6 abcde	0.2 abcde	3.2 bcde	0.2 bcde	0.1 a	5 bcd	4.9 abcdef	4.5 bcdef	0.7 cdefg	2.4 abcd	0.8 efgh	0.2 ghi	5.8 def	6.4 ab	6.3 abc	1 cdef	1.8 cdefg	1.2 defg
10	AAC Springfield 2019	6.8 abc	6.5 abc	6.6 abcd	10.6 efg	0	1 def	0.3 hi	3.4 h	3.5 h	3.4 f	3.9 gh	2.9 abc	0.6 hi	0.1 ef	0.6 e	0.9 ef	0.6 d	0.3 d	3.7 abc	0.1 e	0 e	3.4 abcde	3.3 abcdef	2.6 cdef	2.2 efgh	3 bc	0.4 cdef	0.2 ab	0.8 def	0.8 efg	0.5 fg	0.1 def	3.4 abcde	0.2 cdef	0 ef	4.9 bcd	4.6 bcdef	4.3 cdef	0.6 efgh	1.9 cdefg	1 defg	0.3 def	6.1 abcde	6.3 ab	6.4 ab	0.9 defgh	1.8 cdefg	1.2 efgh
11	OAC Prudence 2019	6.6 abc	6.9 a	6.6 abcd	11.9 de	0	1.4 b	0.4 abc	5.5 abcd	5.9 abc	5.1 abcd	7.3 bcd	2.4 cdef	1.1 bc	0.3 bc	2.5 a	2.6 a	2.4 a	2.5 a	3 de	0.5 a	0.1 a	3.6 abcd	3.1 abcdef	3.4 bcd	2.8 bcdefgh	3 bc	0.6 abcd	0.2 abc	1.9 abc	2 abcd	1.8 abcd	0.2 abcd	3.2 bcde	0.3 bcde	0.1 abcde	4.8 bcd	5.3 abcde	4.9 abcde	0.7 cdefg	1.9 defg	1.2 bcd	0.4 bc	6.5 abcd	6.9 a	6.6 ab	1 cdef	1.4 gh	1.3 def
12	Misty	6.9 ab	6.8 ab	6.8 abc	11.4 ef	0	1.2 cd	0.3 cdefgh	6.1 a	6.1 a	5.5 abc	7.7 abc	2.2 def	1 cde	0.3 cd	2 abcd	2.4 ab	2.1 ab	1.4 abcd	3.3 abcd	0.3 abc	0.1 abc	3.5 abcd	3.4 abcde	3 cde	2.9 bcdefg	3 bc	0.6 abcd	0.2 abc	1.8 abcd	1.9 abcde	1.3 abcdefg	0.2 abcd	3.5 abcde	0.2 cdef	0 bcdef	5.1 abc	5 abcdef	5.3 abcd	0.6 defgh	2.2 bcdef	0.9 defgh	0.2 efg	6.8 abc	6.9 a	6.6 ab	1.1 bcde	1.7 defg	1.3 def
13	NSC Reston 2019	5.4 f	5.6 d	5.4 ef	8.9 gh	0	1.1 de	0.3 bcdefg	3.5 gh	3.9 gh	3.4 f	4.3 fgh	2.8 bcd	0.7 efghi	0.2 de	2.3 abc	2.3 abc	2 abc	2.3 ab	3.1 cde	0.3 ab	0.1 bcde	3 bcdef	3.1 abcdef	2.9 cdef	2.4 defgh	3 bc	0.4 bcdef	0.1 abcde	1 cdef	1 defg	0.8 defg	0.1 cdef	3.1 cde	0.1 def	0 ef	4.3 cde	4.3 ef	3.8 ef	0.5 fgh	2.1 bcdefg	0.7 h	0.2 fghi	5.1 f	5.8 b	5.5 c	0.9 efgh	1.7 defg	1.2 defg
14	OAC Ayton 2019	6.8 abc	6.8 ab	6.6 abcd	10.6 efg	0	1 def	0.3 cdefgh	4.6 cdefg	4.6 defgh	4.3 cdef	4.9 efgh	2.5 bcdef	0.7 fghi	0.2 cde	2.4 ab	2.4 ab	2.1 ab	1.9 abc	3.2 bcde	0.3 abcd	0.1 abc	3.1 abcde	3.1 abcdef	2.6 cdef	2.2 efgh	3.2 abc	0.4 cdef	0.1 bcdef	0.8 def	1.1 cdefg	0.6 efg	0.1 cdef	3.5 abcd	0.1 ef	0 cdef	4 de	4.4 def	4.3 cdef	0.4 hi	2.7 a	0.7 h	0.2 hi	5.9 cdef	6.3 ab	6.3 abc	1 cdefg	2 bcde	1.1 fgh
15	Bloomfield 2019	4.5 g	4.8 e	5.3 f	5.8 i	0	1 ef	0.2 i	1.8 i	1.8 i	1.1 g	1.2 i	3.4 a	0.3 jk	0.1 f	0.9 de	1.1 def	0.9 cd	0.4 d	3.5 abc	0.1 cde	0 bcde	2.3 def	2.1 cdef	1.6 efg	1.4 fgh	3.2 abc	0.3 def	0.1 def	0.5 ef	0.5 g	0.6 efg	0 ef	3.2 bcde	0.1 ef	0 bcdef	3.5 ef	4.1 f	3.4 fg	0.5 gh	2.3 abcde	0.7 gh	0.2 fgh	3.5 g	3.8 c	4.5 d	0.4 i	2.5 ab	1 hi
16	AC Harmony 2019	4.1 g	4.5 e	3.9 g	5.4 i	0	0.7 g	0.2 j	0.8 i	1 i	0.9 g	0.7 i	2.9 abc	0.1 k	0 f	1.3 bcde	1.4 bcdef	1.1 bcd	0.9 cd	2.7 e	0.2 bcde	0.1 bcde	1.5 ef	1.5 ef	1.3 fg	0.9 gh	2.8 bc	0.2 ef	0.1 ef	0.3 f	0.4 g	0.3 g	0 f	2.1 f	0 f	0 f	2.8 f	2.5 g	2.4 g	0.2 i	1.6 g	0.4 i	0.1 i	3.3 g	3.6 c	3.3 e	0.3 i	1.6 efgh	0.5 j
17	OAC Petrel	6.9 ab	7 a	7 a	16.3 ab	0	1.1 def	0.3 fghi	4.4 defgh	4.6 defgh	3.6 ef	5.5 defgh	3 ab	0.6 hi	0.3 cd	1.3 bcde	1.6 abcdef	1.3 abcd	1.6 abcd	3.6 abc	0.2 bcde	0 bcde	3.6 abcd	3.6 abcd	3.5 abc	3.1 abcdef	3.4 ab	0.5 abcde	0.1 abcde	0.9 cdef	0.9 defg	0.8 defg	0.1 cdef	3.8 a	0.1 def	0 cdef	5.8 ab	5.9 a	5.4 abc	0.9 ab	2.4 abcd	1.1 cdef	0.3 def	6 bcdef	6.4 ab	6.5 ab	1.4 a	2.1 abcd	1.2 defg
18	Mandor	6.9 ab	7 a	7 a	17.1 a	0	1.7 a	0.4 a	6 ab	5.9 abc	5.8 ab	9.6 a	2.2 ef	1.5 a	0.4 ab	2 abcd	2 abcd	2.1 ab	2 abc	3.5 abcd	0.3 abc	0.1 ab	5 a	5.0 a	5.1 a	5 a	2.6 c	0.9 a	0.2 a	1 cdef	1.3 cdefg	0.8 defg	0.1 cdef	3.8 a	0.1 ef	0 cdef	5 bcd	5.4 abcd	4.9 abcde	0.8 bc	2.4 abcd	1.4 b	0.4 ab	6 bcdef	6.8 a	6.6 ab	1 cdef	2.3 abc	1.4 cde
19	OT15-02	5.9 def	6 cd	6.1 cd	11.2 ef	0	1 def	0.3 cdefgh	4.8 cdef	5 abcdefg	4.5 bcdef	5.7 cdefg	2.5 bcdef	0.8 defgh	0.3 cd	1.3 bcde	1.4 bcdef	1.3 abcd	1.5 abcd	3.3 abcd	0.2 bcde	0.1 ab	4.5 ab	4.6 ab	4.8 ab	4.1 abcde	2.7 c	0.6 abcd	0.2 ab	1.1 cdef	1.1 cdefg	0.9 cdefg	0.1 cdef	3.2 bcde	0.2 def	0 def	4 de	4.1 f	4.1 def	0.6 efgh	2.2 abcdef	0.8 efgh	0.2 fghi	5.6 def	6.3 ab	6.3 abc	0.8 fgh	1.9 cdefg	1.2 efg
20	Dauphin	6.1 cde	6.1 bcd	6.1 cd	8.4 h	0	0.9 fg	0.3 efghi	4 fgh	4 fgh	3.9 def	3.6 h	3 ab	0.5 ij	0.1 ef	1.4 abcde	1.5 bcdef	1.5 abcd	1.5 abcd	3.4 abcd	0.2 bcde	0 bcde	3.1 abcde	3.1 abcdef	3.3 bcde	3.1 abcdef	2.9 bc	0.5 bcdef	0.1 abcdef	1.5 bcde	1.5 bcdefg	1.6 abcde	0.2 bcdef	3 e	0.2 cdef	0 bcdef	5.3 abc	5.3 abcde	5.4 abc	0.6 cdefg	1.9 cdefg	0.8 fgh	0.2 fghi	5.9 cdef	6.3 ab	6.1 abc	0.8 h	1.9 cdef	0.8 i
	LSD	0.7	0.7	0.7	2	NA	0.2	0.07	1.2	1.2	1.3	2.1	0.6	0.3	0.11	1.2	1.1	1.2	1.3	0.5	0.2	0.06	1.9	1.9	1.7	2.1	0.7	0.4	0.1	1.1	1.1	1.1	0.1	0.5	0.2	0.07	1.1	1.1	1.1	0.2	0.6	0.3	0.09	0.9	0.8	0.8	0.2	0.5	0.2
[truncated: 1 more columns]
