# Supplementary material for: Pathogenicity, Host Resistance, and Genetic Diversity of Fusarium Species under Controlled Conditions from Soybean in Canada
Source: J Fungi (Basel). 2024 Apr 23;10(5):303. doi: 10.3390/jof10050303 (PMC11122035; doi:10.3390/jof10050303)
Supplement: Supplementary file 1 [file jof-10-00303-s001.zip › Supplementary Table S2.xlsx]

## Sheet: BLAST result (86)
Supplementary Table S2: Comprehensive list of fungal isolates analyzed in this study, along with associated details.
ID	Isolate	Group	Subgroup	Province	Morphology discription	ITS4/5-based BLAST				T12-based BLAST					EF1/2-based BLAST
						Greatest identity %	Accession	Species	Description	Greatest identity %	Accession	Species	Description	Conflict	Greatest identity %	Accession	Species	Description
6	NSRR22_006_red1_MB	red	red1	MB	red on top; short and dense mycelium; dark red on back; mycelium not cover the plate	98.4	CP109666	Fusarium avenaceum	Fusarium avenaceum strain WV21P1A chromosome 5	100	MW533990	Fusarium acuminatum	Fusarium acuminatum strain LC13791 beta-tubulin gene, partial cds >gi|2200966638|gb|MW534000.1| Fusarium acuminatum strain LC5227 beta-tubulin gene, partial cds	Yes	98.88	MT152327	F. acuminatum	Fusarium acuminatum isolate A49 translation elongation factor 1-alpha (TEF1a) gene, partial cds
8	NSRR22_008_red1_MB	red	red1	MB	red on top; short and dense mycelium; dark red on back; mycelium not cover the plate	99.42	OQ923671	Fusarium avenaceum	Fusarium avenaceum strain H1 small subunit ribosomal RNA gene, partial sequence; internal transcribed spacer 1, 5.8S ribosomal RNA gene, and internal transcribed spacer 2, complete sequence; and large subunit ribosomal RNA gene, partial sequence	100	FJ154744	Fusarium acuminatum	Fusarium acuminatum isolate R-7408 beta tubulin (benA) gene, partial sequence	Yes	98.68	LC546967	F. acuminatum	Fusarium acuminatum RZ17 TEF1 gene for translation elongation factor 1-alpha, partial cds
14	NSRR22_014_red1_MB	red	red1	MB	red on top; short and dense mycelium; dark red on back; mycelium not cover the plate	99.71	OQ923671	Fusarium avenaceum	Fusarium avenaceum strain H1 small subunit ribosomal RNA gene, partial sequence; internal transcribed spacer 1, 5.8S ribosomal RNA gene, and internal transcribed spacer 2, complete sequence; and large subunit ribosomal RNA gene, partial sequence	100	MW533998	Fusarium acuminatum	Fusarium acuminatum strain LC13799 beta-tubulin gene, partial cds	Yes	98.35	KX094920	F. acuminatum	Fusarium acuminatum translation elongation factor 1-alpha (EF-1alpha) gene, partial cds
17	NSRR22_017_red1_MB	red	red1	MB	red on top; short and dense mycelium; dark red on back; mycelium not cover the plate	99.7	OQ923671	Fusarium avenaceum	Fusarium avenaceum strain H1 small subunit ribosomal RNA gene, partial sequence; internal transcribed spacer 1, 5.8S ribosomal RNA gene, and internal transcribed spacer 2, complete sequence; and large subunit ribosomal RNA gene, partial sequence		not available	not available	not available	NA	95.96	OR634795	F. acuminatum	Fusarium acuminatum strain MFG 70148 translation elongation factor 1-alpha (tef1a) gene, partial cds
19	NSRR22_019_red1_MB	red	red1	MB	red on top; short and dense mycelium; dark red on back; mycelium not cover the plate	96.23	OQ923671	Fusarium avenaceum	Fusarium avenaceum strain H1 small subunit ribosomal RNA gene, partial sequence; internal transcribed spacer 1, 5.8S ribosomal RNA gene, and internal transcribed spacer 2, complete sequence; and large subunit ribosomal RNA gene, partial sequence	100	MH341248	Fusarium acuminatum	Fusarium acuminatum strain gss163 beta-tubulin (tub2) gene, partial cds	Yes	87.2	MT119672	F. acuminatum	Fusarium acuminatum isolate H36 translation elongation factor 1 alpha (TEF1a) gene, partial cds
21	NSRR22_021_red1_MB	red	red1	MB	red on top; short and dense mycelium; dark red on back; mycelium not cover the plate	99.1	OQ923671	Fusarium avenaceum	Fusarium avenaceum strain H1 small subunit ribosomal RNA gene, partial sequence; internal transcribed spacer 1, 5.8S ribosomal RNA gene, and internal transcribed spacer 2, complete sequence; and large subunit ribosomal RNA gene, partial sequence	98.59	OL904961	Fusarium acuminatum	Fusarium acuminatum isolate S1 beta-tubulin (TUB2) gene, partial cds	Yes	93.13	LC546967	F. acuminatum	Fusarium acuminatum RZ17 TEF1 gene for translation elongation factor 1-alpha, partial cds
22	NSRR22_022_red1_MB	red	red1	MB	red on top; short and dense mycelium; dark red on back; mycelium not cover the plate	97.63	OQ923671	Fusarium avenaceum	Fusarium avenaceum strain H1 small subunit ribosomal RNA gene, partial sequence; internal transcribed spacer 1, 5.8S ribosomal RNA gene, and internal transcribed spacer 2, complete sequence; and large subunit ribosomal RNA gene, partial sequence	100	MW533990	Fusarium acuminatum	Fusarium acuminatum strain LC13791 beta-tubulin gene, partial cds >gi|2200966638|gb|MW534000.1| Fusarium acuminatum strain LC5227 beta-tubulin gene, partial cds	Yes	98.48	MT119672	F. acuminatum	Fusarium acuminatum isolate H36 translation elongation factor 1 alpha (TEF1a) gene, partial cds
23	NSRR22_023_red1_MB	red	red1	MB	red on top; short and dense mycelium; dark red on back; mycelium not cover the plate	100	OQ923671	Fusarium avenaceum	Fusarium avenaceum strain H1 small subunit ribosomal RNA gene, partial sequence; internal transcribed spacer 1, 5.8S ribosomal RNA gene, and internal transcribed spacer 2, complete sequence; and large subunit ribosomal RNA gene, partial sequence	94.34	KX880333	Fusarium acuminatum	Fusarium acuminatum strain G13NX2-1-S-2 beta-tubulin (tub2) gene, partial cds	Yes	99.68	OR666674	F. acuminatum	Fusarium acuminatum strain 1A translation elongation factor 1-alpha (tef1a) gene, partial cds
27	NSRR22_027_red1_MB	red	red1	MB	red on top; short and dense mycelium; dark red on back; mycelium not cover the plate	99.42	OQ923671	Fusarium avenaceum	Fusarium avenaceum strain H1 small subunit ribosomal RNA gene, partial sequence; internal transcribed spacer 1, 5.8S ribosomal RNA gene, and internal transcribed spacer 2, complete sequence; and large subunit ribosomal RNA gene, partial sequence	100	MW533993	Fusarium acuminatum	Fusarium acuminatum strain LC13794 beta-tubulin gene, partial cds	Yes	96.82	MG925039	F. avenaceum	Fusarium avenaceum isolate arist(fa1) translation elongation factor 1-alpha (tef1) gene, partial cds
29	NSRR22_029_red1_MB	red	red1	MB	red on top; short and dense mycelium; dark red on back; mycelium not cover the plate	99.45	OQ918015	Fusarium acuminatum	Fusarium acuminatum strain 18-15 internal transcribed spacer 1, partial sequence; 5.8S ribosomal RNA gene and internal transcribed spacer 2, complete sequence; and large subunit ribosomal RNA gene, partial sequence		not available	not available	not available	NA	94.48	MW370285	F. avenaceum	Fusarium avenaceum isolate FavCh17 translation elongation factor 1-alpha (tef1) gene, partial cds
38	NSRR22_038_red1_MB	red	red1	MB	red on top; short and dense mycelium; dark red on back; mycelium not cover the plate	95.61	OQ923671	Fusarium avenaceum	Fusarium avenaceum strain H1 small subunit ribosomal RNA gene, partial sequence; internal transcribed spacer 1, 5.8S ribosomal RNA gene, and internal transcribed spacer 2, complete sequence; and large subunit ribosomal RNA gene, partial sequence	100	KX880332	Fusarium acuminatum	Fusarium acuminatum strain G13YJ1-62-2 beta-tubulin (tub2) gene, partial cds	Yes	89.79	OR666674	F. acuminatum	Fusarium acuminatum strain 1A translation elongation factor 1-alpha (tef1a) gene, partial cds
41	NSRR22_041_red1_MB	red	red1	MB	red on top; short and dense mycelium; dark red on back; mycelium not cover the plate	99.71	OQ923671	Fusarium avenaceum	Fusarium avenaceum strain H1 small subunit ribosomal RNA gene, partial sequence; internal transcribed spacer 1, 5.8S ribosomal RNA gene, and internal transcribed spacer 2, complete sequence; and large subunit ribosomal RNA gene, partial sequence	100	MH341248	Fusarium acuminatum	Fusarium acuminatum strain gss163 beta-tubulin (tub2) gene, partial cds	Yes	99.84	MT152327	F. acuminatum	Fusarium acuminatum isolate A49 translation elongation factor 1-alpha (TEF1a) gene, partial cds
42	NSRR22_042_red1_SK	red	red1	SK	red on top; short and dense mycelium; dark red on back; mycelium not cover the plate	99.71	OQ923671	Fusarium avenaceum	Fusarium avenaceum strain H1 small subunit ribosomal RNA gene, partial sequence; internal transcribed spacer 1, 5.8S ribosomal RNA gene, and internal transcribed spacer 2, complete sequence; and large subunit ribosomal RNA gene, partial sequence	100	KP325410	Fusarium acuminatum	Fusarium acuminatum strain M7 beta-tubulin (TUB2) gene, partial cds	Yes	96.14	MT158485	F. acuminatum	Fusarium acuminatum isolate H28 translation elongation factor 1 alpha (TEF1a) gene, partial cds
46	NSRR22_046_red1_SK	red	red1	SK	red on top; short and dense mycelium; dark red on back; mycelium not cover the plate	94.12	JX331657	Uncultured fungus	Uncultured fungus clone 107A65519 18S ribosomal RNA gene, partial sequence; internal transcribed spacer 1, complete sequence; and 5.8S ribosomal RNA gene, partial sequence	99.2	OL904961	Fusarium acuminatum	Fusarium acuminatum isolate S1 beta-tubulin (TUB2) gene, partial cds	Yes	98.9	OR593693	F. acuminatum	Fusarium acuminatum isolate 174B translation elongation factor 1-alpha (tef1) gene, partial cds
48	NSRR22_048_red1_SK	red	red1	SK	red on top; short and dense mycelium; dark red on back; mycelium not cover the plate	94.44	OQ923671	Fusarium avenaceum	Fusarium avenaceum strain H1 small subunit ribosomal RNA gene, partial sequence; internal transcribed spacer 1, 5.8S ribosomal RNA gene, and internal transcribed spacer 2, complete sequence; and large subunit ribosomal RNA gene, partial sequence	97.08	MF687261	Fusarium acuminatum	Fusarium acuminatum strain W490 beta-tubulin (TUB) gene, partial cds	Yes	99.68	MH025841	F. acuminatum	Fusarium acuminatum isolate NG1 translation elongation factor 1-alpha gene, partial cds
52	NSRR22_052_red1_SK	red	red1	SK	red on top; short and dense mycelium; dark red on back; mycelium not cover the plate	86.9	OQ923671	Fusarium avenaceum	Fusarium avenaceum strain H1 small subunit ribosomal RNA gene, partial sequence; internal transcribed spacer 1, 5.8S ribosomal RNA gene, and internal transcribed spacer 2, complete sequence; and large subunit ribosomal RNA gene, partial sequence	100	FJ154744	Fusarium acuminatum	Fusarium acuminatum isolate R-7408 beta tubulin (benA) gene, partial sequence	Yes	99.53	MT119672	F. acuminatum	Fusarium acuminatum isolate H36 translation elongation factor 1 alpha (TEF1a) gene, partial cds
53	NSRR22_053_red1_SK	red	red1	SK	red on top; short and dense mycelium; dark red on back; mycelium not cover the plate	94.53	OQ923671	Fusarium avenaceum	Fusarium avenaceum strain H1 small subunit ribosomal RNA gene, partial sequence; internal transcribed spacer 1, 5.8S ribosomal RNA gene, and internal transcribed spacer 2, complete sequence; and large subunit ribosomal RNA gene, partial sequence		not available	not available	not available	NA	99.53	EF531698	F. acuminatum	Gibberella acuminata isolate F30 translation elongation factor 1-alpha (TEF) gene, partial sequence
54	NSRR22_054_red1_SK	red	red1	SK	red on top; short and dense mycelium; dark red on back; mycelium not cover the plate	97.64	MK594102	Fusarium acuminatum	Fusarium acuminatum isolate KSSO1_5_22 internal transcribed spacer 1, partial sequence; 5.8S ribosomal RNA gene, complete sequence; and internal transcribed spacer 2, partial sequence		not available	not available	not available	NA	99.69	MT119672	F. acuminatum	Fusarium acuminatum isolate H36 translation elongation factor 1 alpha (TEF1a) gene, partial cds
62	NSRR22_062_red1_SK	red	red1	SK	red on top; short and dense mycelium; dark red on back; mycelium not cover the plate	94.12	OQ923671	Fusarium avenaceum	Fusarium avenaceum strain H1 small subunit ribosomal RNA gene, partial sequence; internal transcribed spacer 1, 5.8S ribosomal RNA gene, and internal transcribed spacer 2, complete sequence; and large subunit ribosomal RNA gene, partial sequence	97.28	MF662646	Fusarium acuminatum	Fusarium acuminatum strain W834 beta-tubulin (TUB) gene, partial cds	Yes	99.84	KY365594	F. flocciferum	Fusarium flocciferum strain D27-1 translation elongation factor 1-alpha gene, partial cds
67	NSRR22_067_red1_QC	red	red1	QC	red on top; short and dense mycelium; dark red on back; mycelium not cover the plate	99.71	OQ923671	Fusarium avenaceum	Fusarium avenaceum strain H1 small subunit ribosomal RNA gene, partial sequence; internal transcribed spacer 1, 5.8S ribosomal RNA gene, and internal transcribed spacer 2, complete sequence; and large subunit ribosomal RNA gene, partial sequence	99.22	KX880332	Fusarium acuminatum	Fusarium acuminatum strain G13YJ1-62-2 beta-tubulin (tub2) gene, partial cds	Yes	96.24	MG654464	F. acuminatum	Fusarium acuminatum isolate 34 translation elongation factor 1-alpha gene, partial cds
74	NSRR22_074_red2_MB	red	red2	MB	light red on top; short and dense mycelium; white and light red on back; mycelium not cover the plate	98.09	OQ918015	Fusarium acuminatum	Fusarium acuminatum strain 18-15 internal transcribed spacer 1, partial sequence; 5.8S ribosomal RNA gene and internal transcribed spacer 2, complete sequence; and large subunit ribosomal RNA gene, partial sequence	100	MW533990	Fusarium acuminatum	Fusarium acuminatum strain LC13791 beta-tubulin gene, partial cds >gi|2200966638|gb|MW534000.1| Fusarium acuminatum strain LC5227 beta-tubulin gene, partial cds	No	99.84	MT119672	F. acuminatum	Fusarium acuminatum isolate H36 translation elongation factor 1 alpha (TEF1a) gene, partial cds
75	NSRR22_075_red2_MB	red	red2	MB	light red on top; short and dense mycelium; white and light red on back; mycelium not cover the plate	98.67	MT566456	Fusarium acuminatum	Fusarium acuminatum isolate N-51-1 small subunit ribosomal RNA gene, partial sequence; internal transcribed spacer 1, 5.8S ribosomal RNA gene, and internal transcribed spacer 2, complete sequence; and large subunit ribosomal RNA gene, partial sequence	100	MW533990	Fusarium acuminatum	Fusarium acuminatum strain LC13791 beta-tubulin gene, partial cds >gi|2200966638|gb|MW534000.1| Fusarium acuminatum strain LC5227 beta-tubulin gene, partial cds	No	97.24	MZ078853	F. avenaceum	Fusarium avenaceum strain 403E translation elongation factor 1-alpha (tef1) gene, partial cds
77	NSRR22_077_red2_MB	red	red2	MB	light red on top; short and dense mycelium; white and light red on back; mycelium not cover the plate	95.62	OQ918015	Fusarium acuminatum	Fusarium acuminatum strain 18-15 internal transcribed spacer 1, partial sequence; 5.8S ribosomal RNA gene and internal transcribed spacer 2, complete sequence; and large subunit ribosomal RNA gene, partial sequence	100	KX880332	Fusarium acuminatum	Fusarium acuminatum strain G13YJ1-62-2 beta-tubulin (tub2) gene, partial cds	No	97.25	LC546967	F. acuminatum	Fusarium acuminatum RZ17 TEF1 gene for translation elongation factor 1-alpha, partial cds
78	NSRR22_078_red2_MB	red	red2	MB	light red on top; short and dense mycelium; white and light red on back; mycelium not cover the plate	99.04	OQ788314	Fusarium acuminatum	Fusarium acuminatum isolate MD1 small subunit ribosomal RNA gene, partial sequence; internal transcribed spacer 1, 5.8S ribosomal RNA gene, and internal transcribed spacer 2, complete sequence; and large subunit ribosomal RNA gene, partial sequence	100	MW533990	Fusarium acuminatum	Fusarium acuminatum strain LC13791 beta-tubulin gene, partial cds >gi|2200966638|gb|MW534000.1| Fusarium acuminatum strain LC5227 beta-tubulin gene, partial cds	No	93.71	MT119672	F. acuminatum	Fusarium acuminatum isolate H36 translation elongation factor 1 alpha (TEF1a) gene, partial cds
82	NSRR22_082_red2_MB	red	red2	MB	light red on top; short and dense mycelium; white and light red on back; mycelium not cover the plate	99.71	OQ923671	Fusarium avenaceum	Fusarium avenaceum strain H1 small subunit ribosomal RNA gene, partial sequence; internal transcribed spacer 1, 5.8S ribosomal RNA gene, and internal transcribed spacer 2, complete sequence; and large subunit ribosomal RNA gene, partial sequence	99.4	FJ154742	Fusarium acuminatum	Fusarium acuminatum isolate R-6934 beta tubulin (benA) gene, partial sequence	Yes	99.19	MT119672	F. acuminatum	Fusarium acuminatum isolate H36 translation elongation factor 1 alpha (TEF1a) gene, partial cds
84	NSRR22_084_red2_MB	red	red2	MB	light red on top; short and dense mycelium; white and light red on back; mycelium not cover the plate	87.25	MN055985	Fusarium flocciferum	Fusarium flocciferum isolate FOEP_144.16 internal transcribed spacer 1, partial sequence; 5.8S ribosomal RNA gene and internal transcribed spacer 2, complete sequence; and large subunit ribosomal RNA gene, partial sequence		not available	not available	not available	NA	99.68	MT119672	F. acuminatum	Fusarium acuminatum isolate H36 translation elongation factor 1 alpha (TEF1a) gene, partial cds
90	NSRR22_090_red2_MB	red	red2	MB	light red on top; short and dense mycelium; white and light red on back; mycelium not cover the plate	99.42	MT601889	Fusarium reticulatum	Fusarium reticulatum isolate FJ9 internal transcribed spacer 1, partial sequence; 5.8S ribosomal RNA gene and internal transcribed spacer 2, complete sequence; and large subunit ribosomal RNA gene, partial sequence	98.69	MK185028	Fusarium avenaceum	Fusarium avenaceum isolate YNSF16-66 beta-tubulin (TUB2) gene, partial cds >gi|1780533637|gb|MK185029.1| Fusarium avenaceum isolate YNSF16-68 beta-tubulin (TUB2) gene, partial cds	Yes	99.35	MZ078978	F. avenaceum	Fusarium avenaceum strain 43HS translation elongation factor 1-alpha (tef1) gene, partial cds >gi|2173079882|gb|MZ078979.1| Fusarium avenaceum strain P56HS translation elongation factor 1-alpha (tef1) gene, partial cds >gi|2173079884|gb|MZ078980.1| Fusarium avenaceum strain 3HS translation elongation factor 1-alpha (tef1) gene, partial cds >gi|2173079886|gb|MZ078981.1| Fusarium avenaceum strain P…
94	NSRR22_094_red2_MB	red	red2	MB	light red on top; short and dense mycelium; white and light red on back; mycelium not cover the plate	99.71	OQ923671	Fusarium avenaceum	Fusarium avenaceum strain H1 small subunit ribosomal RNA gene, partial sequence; internal transcribed spacer 1, 5.8S ribosomal RNA gene, and internal transcribed spacer 2, complete sequence; and large subunit ribosomal RNA gene, partial sequence		not available	not available	not available	NA	97.07	MK572769	F. avenaceum	Fusarium avenaceum strain CML 3542 translation elongation factor 1-alpha (EF1) gene, partial cds
101	NSRR22_101_red2_SK	red	red2	SK	light red on top; short and dense mycelium; white and light red on back; mycelium not cover the plate	83.78	OQ923671	Fusarium avenaceum	Fusarium avenaceum strain H1 small subunit ribosomal RNA gene, partial sequence; internal transcribed spacer 1, 5.8S ribosomal RNA gene, and internal transcribed spacer 2, complete sequence; and large subunit ribosomal RNA gene, partial sequence		not available	not available	not available	NA	67.42	OR861656	F. avenaceum	Fusarium avenaceum isolate NnC-2 translation elongation factor 1-alpha (tef1a) gene, partial cds
105	NSRR22_105_red2_SK	red	red2	SK	light red on top; short and dense mycelium; white and light red on back; mycelium not cover the plate	99.22	KU847854	Fusarium graminearum	Fusarium graminearum isolate 110 small subunit ribosomal RNA gene, partial sequence; internal transcribed spacer 1, 5.8S ribosomal RNA gene, and internal transcribed spacer 2, complete sequence; and large subunit ribosomal RNA gene, partial sequence		not available	not available	not available	NA	99.84	MT119672	F. acuminatum	Fusarium acuminatum isolate H36 translation elongation factor 1 alpha (TEF1a) gene, partial cds
106	NSRR22_106_red2_SK	red	red2	SK	light red on top; short and dense mycelium; white and light red on back; mycelium not cover the plate	99.8	OQ658849	Fusarium graminearum	Fusarium graminearum isolate R10 internal transcribed spacer 1, partial sequence; 5.8S ribosomal RNA gene and internal transcribed spacer 2, complete sequence; and large subunit ribosomal RNA gene, partial sequence		not available	not available	not available	NA	98.85	MZ078853	F. avenaceum	Fusarium avenaceum strain 403E translation elongation factor 1-alpha (tef1) gene, partial cds
108	NSRR22_108_red2_SK	red	red2	SK	light red on top; short and dense mycelium; white and light red on back; mycelium not cover the plate	92.78	OQ788314	Fusarium acuminatum	Fusarium acuminatum isolate MD1 small subunit ribosomal RNA gene, partial sequence; internal transcribed spacer 1, 5.8S ribosomal RNA gene, and internal transcribed spacer 2, complete sequence; and large subunit ribosomal RNA gene, partial sequence		not available	not available	not available	NA	99.52	OR666674	F. acuminatum	Fusarium acuminatum strain 1A translation elongation factor 1-alpha (tef1a) gene, partial cds
111	NSRR22_111_red3_MB	red	red3	MB	red on top; short and dense mycelium; red on back, myceilium all cover the plate	90.59	OQ788314	Fusarium acuminatum	Fusarium acuminatum isolate MD1 small subunit ribosomal RNA gene, partial sequence; internal transcribed spacer 1, 5.8S ribosomal RNA gene, and internal transcribed spacer 2, complete sequence; and large subunit ribosomal RNA gene, partial sequence		not available	not available	not available	NA	94.46	OR602804	F. avenaceum	Fusarium avenaceum strain 20-Jul-AFF4 translation elongation factor 1-alpha (TEF) gene, partial cds
112	NSRR22_112_red3_MB	red	red3	MB	red on top; short and dense mycelium; red on back, myceilium all cover the plate	98.46	MT601889	Fusarium reticulatum	Fusarium reticulatum isolate FJ9 internal transcribed spacer 1, partial sequence; 5.8S ribosomal RNA gene and internal transcribed spacer 2, complete sequence; and large subunit ribosomal RNA gene, partial sequence		not available	not available	not available	NA	98.89	MK560855	F. avenaceum	Fusarium avenaceum strain p12.56.2016 translation elongation factor alpha (EF1) gene, partial cds
113	NSRR22_113_red3_MB	red	red3	MB	red on top; short and dense mycelium; red on back, myceilium all cover the plate	98.59	ON819345	Fusarium avenaceum	Fusarium avenaceum isolate Charlie 789 small subunit ribosomal RNA gene, partial sequence; internal transcribed spacer 1, 5.8S ribosomal RNA gene, and internal transcribed spacer 2, complete sequence; and large subunit ribosomal RNA gene, partial sequence		not available	not available	not available	NA	98.89	OR861656	F. avenaceum	Fusarium avenaceum isolate NnC-2 translation elongation factor 1-alpha (tef1a) gene, partial cds
114	NSRR22_114_red3_SK	red	red3	SK	red on top; short and dense mycelium; red on back, myceilium all cover the plate	96.15	MT276100	Fusarium sp.	Fusarium sp. isolate ITS1F_85 internal transcribed spacer 1, partial sequence; 5.8S ribosomal RNA gene and internal transcribed spacer 2, complete sequence; and large subunit ribosomal RNA gene, partial sequence		not available	not available	not available	NA	81.47	KY365622	F. avenaceum	Fusarium avenaceum strain Q11-7 translation elongation factor 1-alpha gene, partial cds
120	NSRR22_120_red3_SK	red	red3	SK	red on top; short and dense mycelium; red on back, myceilium all cover the plate	99.61	MT276100	Fusarium sp.	Fusarium sp. isolate ITS1F_85 internal transcribed spacer 1, partial sequence; 5.8S ribosomal RNA gene and internal transcribed spacer 2, complete sequence; and large subunit ribosomal RNA gene, partial sequence		not available	not available	not available	NA	95.7	MZ078853	F. avenaceum	Fusarium avenaceum strain 403E translation elongation factor 1-alpha (tef1) gene, partial cds
121	NSRR22_121_red3_QC	red	red3	QC	red on top; short and dense mycelium; red on back, myceilium all cover the plate	98.41	MT276141	Fusarium avenaceum	Fusarium avenaceum isolate EW_ITS1F_133 internal transcribed spacer 1, partial sequence; 5.8S ribosomal RNA gene and internal transcribed spacer 2, complete sequence; and large subunit ribosomal RNA gene, partial sequence		not available	not available	not available	NA	99.01	MZ078853	F. avenaceum	Fusarium avenaceum strain 403E translation elongation factor 1-alpha (tef1) gene, partial cds
123	NSRR22_123_red4_MB	red	red4	MB	red on top; long and loose mycelium; red on back, myceilium all cover the plate	97.19	MT640271	Fusarium culmorum	Fusarium culmorum isolate M62A small subunit ribosomal RNA gene, partial sequence; internal transcribed spacer 1, 5.8S ribosomal RNA gene, and internal transcribed spacer 2, complete sequence; and large subunit ribosomal RNA gene, partial sequence		not available	not available	not available	NA	98.88	KU587616	F. culmorum	Fusarium culmorum translation elongation factor 1-alpha (EF1-a) gene, partial cds
124	NSRR22_124_red4_MB	red	red4	MB	red on top; long and loose mycelium; red on back, myceilium all cover the plate	99.8	MT558728	Fusarium cerealis	Fusarium cerealis strain AT3-6 internal transcribed spacer 1, partial sequence; 5.8S ribosomal RNA gene and internal transcribed spacer 2, complete sequence; and large subunit ribosomal RNA gene, partial sequence		not available	not available	not available	NA	98.7	MZ078853	F. avenaceum	Fusarium avenaceum strain 403E translation elongation factor 1-alpha (tef1) gene, partial cds
125	NSRR22_125_red4_MB	red	red4	MB	red on top; long and loose mycelium; red on back, myceilium all cover the plate	93.06	MT640271	Fusarium culmorum	Fusarium culmorum isolate M62A small subunit ribosomal RNA gene, partial sequence; internal transcribed spacer 1, 5.8S ribosomal RNA gene, and internal transcribed spacer 2, complete sequence; and large subunit ribosomal RNA gene, partial sequence		not available	not available	not available	NA	100	MG925039	F. avenaceum	Fusarium avenaceum isolate arist(fa1) translation elongation factor 1-alpha (tef1) gene, partial cds
130	NSRR22_130_red4_SK	red	red4	SK	red on top; long and loose mycelium; red on back, myceilium all cover the plate	98.5	KT270215	Fusarium sp.	Fusarium sp. isolate P6021 internal transcribed spacer 1, partial sequence; 5.8S ribosomal RNA gene and internal transcribed spacer 2, complete sequence; and 28S ribosomal RNA gene, partial sequence		not available	not available	not available	NA	79.12	MN411314	F. falciforme	Fusarium falciforme isolate 5776 translation elongation factor 1-alpha (EF1) gene, partial cds
134	NSRR22_134_red4_QC	red	red4	QC	red on top; long and loose mycelium; red on back, myceilium all cover the plate	99.8	MT635298	Fusarium sporotrichioides	Fusarium sporotrichioides internal transcribed spacer 1, partial sequence; 5.8S ribosomal RNA gene and internal transcribed spacer 2, complete sequence; and large subunit ribosomal RNA gene, partial sequence		not available	not available	not available	NA	97.05	JF270201	F. sporotrichioides	Fusarium sporotrichioides ATCC 34914 EF-1alpha gene, elongation factor 1alpha, partial sequence
139	NSRR22_139_white1_MB	white	white1	MB	white on top; cotton-like mycelium; light red or white on back	100	MN452629	Fusarium oxysporum	Fusarium oxysporum isolate K_ILSO2_6_13 internal transcribed spacer 1, partial sequence; 5.8S ribosomal RNA gene and internal transcribed spacer 2, complete sequence; and large subunit ribosomal RNA gene, partial sequence		not available	not available	not available	NA	99.35	MN223435	F. oxysporum	Fusarium oxysporum isolate DET-45 translation elongation factor 1-alpha (tef1) gene, partial cds >gi|1822124424|gb|MN223439.1| Fusarium oxysporum isolate TR-2 translation elongation factor 1-alpha (tef1) gene, partial cds
144	NSRR22_144_white1_MB	white	white1	MB	white on top; cotton-like mycelium; light red or white on back	99.8	MT635296	Fusarium equiseti	Fusarium equiseti internal transcribed spacer 1, partial sequence; 5.8S ribosomal RNA gene and internal transcribed spacer 2, complete sequence; and large subunit ribosomal RNA gene, partial sequence		not available	not available	not available	NA	99.53	MN223435	F. oxysporum	Fusarium oxysporum isolate DET-45 translation elongation factor 1-alpha (tef1) gene, partial cds >gi|1822124424|gb|MN223439.1| Fusarium oxysporum isolate TR-2 translation elongation factor 1-alpha (tef1) gene, partial cds
148	NSRR22_148_white1_SK	white	white1	SK	white on top; cotton-like mycelium; light red or white on back	99.8	MT635296	Fusarium equiseti	Fusarium equiseti internal transcribed spacer 1, partial sequence; 5.8S ribosomal RNA gene and internal transcribed spacer 2, complete sequence; and large subunit ribosomal RNA gene, partial sequence		not available	not available	not available	NA	99.39	MK817004	F. avenaceum	Fusarium avenaceum isolate RooseveltCT- MT translation elongation factor 1-alpha (tef1) gene, partial cds
153	NSRR22_153_white1_SK	white	white1	SK	white on top; cotton-like mycelium; light red or white on back	99.8	OQ732725	Fusarium incarnatum	Fusarium incarnatum strain ZTd-L-EPI-3B small subunit ribosomal RNA gene, partial sequence; internal transcribed spacer 1, 5.8S ribosomal RNA gene, and internal transcribed spacer 2, complete sequence; and large subunit ribosomal RNA gene, partial sequence		not available	not available	not available	NA	98.42	MG925039	F. avenaceum	Fusarium avenaceum isolate arist(fa1) translation elongation factor 1-alpha (tef1) gene, partial cds
155	NSRR22_155_white1_ON	white	white1	ON	white on top; cotton-like mycelium; light red or white on back	99.6	MT635296	Fusarium equiseti	Fusarium equiseti internal transcribed spacer 1, partial sequence; 5.8S ribosomal RNA gene and internal transcribed spacer 2, complete sequence; and large subunit ribosomal RNA gene, partial sequence		not available	not available	not available	NA	99.51	MZ078853	F. avenaceum	Fusarium avenaceum strain 403E translation elongation factor 1-alpha (tef1) gene, partial cds
163	NSRR22_163_white2_MB	white	white2	MB	white on top; short and loose mycelium; white orange-red on back	99.61	MT516324	Fusarium redolens	Fusarium redolens isolate Bc-2 small subunit ribosomal RNA gene, partial sequence; internal transcribed spacer 1, 5.8S ribosomal RNA gene, and internal transcribed spacer 2, complete sequence; and large subunit ribosomal RNA gene, partial sequence		not available	not available	not available	NA	98.91	MK353340	F. redolens	Fusarium redolens isolate CXL1 translation elongation factor 1-alpha (TEF) gene, partial cds
166	NSRR22_166_white2_MB	white	white2	MB	white on top; short and loose mycelium; white orange-red on back	98.65	MK752427	Fusarium redolens	Fusarium redolens isolate 1sidE1C6 small subunit ribosomal RNA gene, partial sequence; internal transcribed spacer 1, 5.8S ribosomal RNA gene, and internal transcribed spacer 2, complete sequence; and large subunit ribosomal RNA gene, partial sequence		not available	not available	not available	NA	93.03	MK817004	F. avenaceum	Fusarium avenaceum isolate RooseveltCT- MT translation elongation factor 1-alpha (tef1) gene, partial cds
170	NSRR22_170_white2_MB	white	white2	MB	white on top; short and loose mycelium; white orange-red on back	99.8	LC707983	Fusarium oxysporum	Fusarium oxysporum F.TTN 02 genes for 18S rRNA, ITS1, 5.8S rRNA, ITS2, and 28S rRNA		not available	not available	not available	NA	74.42	MK968952	F. oxysporum	Fusarium oxysporum isolate Foa 72 translation elongation factor 1-alpha (EF 1-alpha) gene, partial cds
171	NSRR22_171_white2_MB	white	white2	MB	white on top; short and loose mycelium; white orange-red on back	99.8	LC707983	Fusarium oxysporum	Fusarium oxysporum F.TTN 02 genes for 18S rRNA, ITS1, 5.8S rRNA, ITS2, and 28S rRNA		not available	not available	not available	NA	88.33	MK560855	F. avenaceum	Fusarium avenaceum strain p12.56.2016 translation elongation factor alpha (EF1) gene, partial cds
175	NSRR22_175_white2_MB	white	white2	MB	white on top; short and loose mycelium; white orange-red on back	99.81	MT516324	Fusarium redolens	Fusarium redolens isolate Bc-2 small subunit ribosomal RNA gene, partial sequence; internal transcribed spacer 1, 5.8S ribosomal RNA gene, and internal transcribed spacer 2, complete sequence; and large subunit ribosomal RNA gene, partial sequence		not available	not available	not available	NA	99.54	MK937112	F. redolens	Fusarium redolens isolate FRLp translation elongation factor 1-alpha (tef1) gene, partial cds
176	NSRR22_176_white2_SK	white	white2	SK	white on top; short and loose mycelium; white orange-red on back	99.81	MT516324	Fusarium redolens	Fusarium redolens isolate Bc-2 small subunit ribosomal RNA gene, partial sequence; internal transcribed spacer 1, 5.8S ribosomal RNA gene, and internal transcribed spacer 2, complete sequence; and large subunit ribosomal RNA gene, partial sequence		not available	not available	not available	NA	99.08	KT239483	F. redolens	Fusarium redolens isolate Fre098 translation elongation factor 1-alpha (TEF) gene, partial cds
181	NSRR22_181_white2_SK	white	white2	SK	white on top; short and loose mycelium; white orange-red on back	99.81	MT516324	Fusarium redolens	Fusarium redolens isolate Bc-2 small subunit ribosomal RNA gene, partial sequence; internal transcribed spacer 1, 5.8S ribosomal RNA gene, and internal transcribed spacer 2, complete sequence; and large subunit ribosomal RNA gene, partial sequence		not available	not available	not available	NA	97.07	MG925039	F. avenaceum	Fusarium avenaceum isolate arist(fa1) translation elongation factor 1-alpha (tef1) gene, partial cds
186	NSRR22_186_white2_ON	white	white2	ON	white on top; short and loose mycelium; white orange-red on back	99.81	OQ799128	Fusarium solani	Fusarium solani isolate FS4Nb internal transcribed spacer 1, partial sequence; 5.8S ribosomal RNA gene and internal transcribed spacer 2, complete sequence; and large subunit ribosomal RNA gene, partial sequence		not available	not available	not available	NA	99	MZ078853	F. avenaceum	Fusarium avenaceum strain 403E translation elongation factor 1-alpha (tef1) gene, partial cds
206	NSRR22_206_white4_MB	white	white4	MB	white on top; cotton-like long mycelium; white on back, sometime with brown spot	99.8	MT635296	Fusarium equiseti	Fusarium equiseti internal transcribed spacer 1, partial sequence; 5.8S ribosomal RNA gene and internal transcribed spacer 2, complete sequence; and large subunit ribosomal RNA gene, partial sequence		not available	not available	not available	NA	98.68	MZ078853	F. avenaceum	Fusarium avenaceum strain 403E translation elongation factor 1-alpha (tef1) gene, partial cds
207	NSRR22_207_white4_MB	white	white4	MB	white on top; fluffy long mycelium; white on back, sometime with brown spot	99.8	MN534778	Fusarium equiseti	Fusarium equiseti isolate 13 small subunit ribosomal RNA gene, partial sequence; internal transcribed spacer 1, 5.8S ribosomal RNA gene, and internal transcribed spacer 2, complete sequence; and large subunit ribosomal RNA gene, partial sequence	100	KP674236	Fusarium equiseti	Fusarium equiseti isolate Z331 beta-tubulin (TUB2) gene, partial cds >gi|1653147854|gb|MK069604.1| Fusarium equiseti strain HGUP17361.1 beta-tubulin gene, partial cds	No	96.58	MZ078853	F. avenaceum	Fusarium avenaceum strain 403E translation elongation factor 1-alpha (tef1) gene, partial cds
208	NSRR22_208_white4_MB	white	white4	MB	white on top; fluffy long mycelium; white on back, sometime with brown spot	99.8	MT635296	Fusarium equiseti	Fusarium equiseti internal transcribed spacer 1, partial sequence; 5.8S ribosomal RNA gene and internal transcribed spacer 2, complete sequence; and large subunit ribosomal RNA gene, partial sequence	77.6	XM_046128938	Fusarium flagelliforme	Fusarium flagelliforme tubulin beta subunit (B0J16DRAFT_349646), mRNA	Yes	99.67	MZ078853	F. avenaceum	Fusarium avenaceum strain 403E translation elongation factor 1-alpha (tef1) gene, partial cds
209	NSRR22_209_white4_MB	white	white4	MB	white on top; fluffy long mycelium; white on back, sometime with brown spot	99.4	KY910876	Fusarium equiseti	Fusarium equiseti isolate W345 small subunit ribosomal RNA gene, partial sequence; internal transcribed spacer 1, 5.8S ribosomal RNA gene, and internal transcribed spacer 2, complete sequence; and large subunit ribosomal RNA gene, partial sequence	98.7	KT374269	Fusarium equiseti	Fusarium equiseti isolate Le2 beta-tubulin (TUB2) gene, partial cds	No	92.54	MK817004	F. avenaceum	Fusarium avenaceum isolate RooseveltCT- MT translation elongation factor 1-alpha (tef1) gene, partial cds
211	NSRR22_211_white4_MB	white	white4	MB	white on top; fluffy long mycelium; white on back, sometime with brown spot	99.8	MT635296	Fusarium equiseti	Fusarium equiseti internal transcribed spacer 1, partial sequence; 5.8S ribosomal RNA gene and internal transcribed spacer 2, complete sequence; and large subunit ribosomal RNA gene, partial sequence		not available	not available	not available	NA	95.74	MZ078853	F. avenaceum	Fusarium avenaceum strain 403E translation elongation factor 1-alpha (tef1) gene, partial cds
212	NSRR22_212_white4_MB	white	white4	MB	white on top; fluffy long mycelium; white on back, sometime with brown spot	99.6	OQ732725	Fusarium incarnatum	Fusarium incarnatum strain ZTd-L-EPI-3B small subunit ribosomal RNA gene, partial sequence; internal transcribed spacer 1, 5.8S ribosomal RNA gene, and internal transcribed spacer 2, complete sequence; and large subunit ribosomal RNA gene, partial sequence	88.61	XM_046129179	Fusarium flagelliforme	Fusarium flagelliforme tubulin beta subunit (B0J16DRAFT_351363), mRNA	Yes	87.34	MK560855	F. avenaceum	Fusarium avenaceum strain p12.56.2016 translation elongation factor alpha (EF1) gene, partial cds
213	NSRR22_213_white4_MB	white	white4	MB	white on top; fluffy long mycelium; white on back, sometime with brown spot	99.6	OQ732725	Fusarium incarnatum	Fusarium incarnatum strain ZTd-L-EPI-3B small subunit ribosomal RNA gene, partial sequence; internal transcribed spacer 1, 5.8S ribosomal RNA gene, and internal transcribed spacer 2, complete sequence; and large subunit ribosomal RNA gene, partial sequence	90.51	XM_046129179	Fusarium flagelliforme	Fusarium flagelliforme tubulin beta subunit (B0J16DRAFT_351363), mRNA	Yes	85.96	MK817004	F. avenaceum	Fusarium avenaceum isolate RooseveltCT- MT translation elongation factor 1-alpha (tef1) gene, partial cds
216	NSRR22_216_white4_MB	white	white4	MB	white on top; fluffy long mycelium; white on back, sometime with brown spot	99.61	MT276056	Fusarium equiseti	Fusarium equiseti isolate EW_ITS1F_24 internal transcribed spacer 1, partial sequence; 5.8S ribosomal RNA gene and internal transcribed spacer 2, complete sequence; and large subunit ribosomal RNA gene, partial sequence >gi|2008121176|gb|MW776277.1| Fusarium proliferatum isolate ITS1F_675 internal transcribed spacer 1, partial sequence; 5.8S ribosomal RNA gene and internal transcribed spacer 2, c…	100	OK626373	Nigrospora sp.	Nigrospora sp. strain MFG 70052 beta-tubulin (tub) gene, partial cds	Yes	97.66	MZ078853	F. avenaceum	Fusarium avenaceum strain 403E translation elongation factor 1-alpha (tef1) gene, partial cds
217	NSRR22_217_white4_MB	white	white4	MB	white on top; fluffy long mycelium; white on back, sometime with brown spot	99.8	MT635296	Fusarium equiseti	Fusarium equiseti internal transcribed spacer 1, partial sequence; 5.8S ribosomal RNA gene and internal transcribed spacer 2, complete sequence; and large subunit ribosomal RNA gene, partial sequence	93.04	XM_046129179	Fusarium flagelliforme	Fusarium flagelliforme tubulin beta subunit (B0J16DRAFT_351363), mRNA	Yes	94.55	MG925039	F. avenaceum	Fusarium avenaceum isolate arist(fa1) translation elongation factor 1-alpha (tef1) gene, partial cds
218	NSRR22_218_white4_MB	white	white4	MB	white on top; fluffy long mycelium; white on back, sometime with brown spot	94.83	MN534778	Fusarium equiseti	Fusarium equiseti isolate 13 small subunit ribosomal RNA gene, partial sequence; internal transcribed spacer 1, 5.8S ribosomal RNA gene, and internal transcribed spacer 2, complete sequence; and large subunit ribosomal RNA gene, partial sequence	97.87	MW533850	Fusarium compactum	Fusarium compactum strain LC13700 beta-tubulin gene, partial cds >gi|2200966392|gb|MW533877.1| Fusarium ipomoeae strain LC12164 beta-tubulin gene, partial cds >gi|2200966398|gb|MW533880.1| Fusarium ipomoeae strain LC13709 beta-tubulin gene, partial cds >gi|2200966400|gb|MW533881.1| Fusarium ipomoeae strain LC13710 beta-tubulin gene, partial cds	Yes	97.74	MZ078853	F. avenaceum	Fusarium avenaceum strain 403E translation elongation factor 1-alpha (tef1) gene, partial cds
220	NSRR22_220_white4_MB	white	white4	MB	white on top; fluffy long mycelium; white on back, sometime with brown spot	99.8	MT635296	Fusarium equiseti	Fusarium equiseti internal transcribed spacer 1, partial sequence; 5.8S ribosomal RNA gene and internal transcribed spacer 2, complete sequence; and large subunit ribosomal RNA gene, partial sequence		not available	not available	not available	NA	90.94	MK817004	F. avenaceum	Fusarium avenaceum isolate RooseveltCT- MT translation elongation factor 1-alpha (tef1) gene, partial cds
222	NSRR22_222_white4_ON	white	white4	ON	white on top; fluffy long mycelium; white on back, sometime with brown spot	98.85	MT032394	Fusarium longipes	Fusarium longipes isolate PKS13 small subunit ribosomal RNA gene, partial sequence; internal transcribed spacer 1, 5.8S ribosomal RNA gene, and internal transcribed spacer 2, complete sequence; and large subunit ribosomal RNA gene, partial sequence	100	KU938967	Fusarium equiseti	Fusarium equiseti strain LNHD2 beta-tubulin gene, partial cds	Yes	96.02	MZ078853	F. avenaceum	Fusarium avenaceum strain 403E translation elongation factor 1-alpha (tef1) gene, partial cds
224	NSRR22_224_white4_SK	white	white4	SK	white on top; fluffy long mycelium; white on back, sometime with brown spot	99.8	OQ732725	Fusarium incarnatum	Fusarium incarnatum strain ZTd-L-EPI-3B small subunit ribosomal RNA gene, partial sequence; internal transcribed spacer 1, 5.8S ribosomal RNA gene, and internal transcribed spacer 2, complete sequence; and large subunit ribosomal RNA gene, partial sequence		not available	not available	not available	NA	92.46	MK817004	F. avenaceum	Fusarium avenaceum isolate RooseveltCT- MT translation elongation factor 1-alpha (tef1) gene, partial cds
226	NSRR22_226_white4_SK	white	white4	SK	white on top; fluffy long mycelium; white on back, sometime with brown spot	98.41	OQ732725	Fusarium incarnatum	Fusarium incarnatum strain ZTd-L-EPI-3B small subunit ribosomal RNA gene, partial sequence; internal transcribed spacer 1, 5.8S ribosomal RNA gene, and internal transcribed spacer 2, complete sequence; and large subunit ribosomal RNA gene, partial sequence	85.45	XM_046129179	Fusarium flagelliforme	Fusarium flagelliforme tubulin beta subunit (B0J16DRAFT_351363), mRNA	Yes	94.39	MK817004	F. avenaceum	Fusarium avenaceum isolate RooseveltCT- MT translation elongation factor 1-alpha (tef1) gene, partial cds
227	NSRR22_227_white4_SK	white	white4	SK	white on top; fluffy long mycelium; white on back, sometime with brown spot	99.8	MT635296	Fusarium equiseti	Fusarium equiseti internal transcribed spacer 1, partial sequence; 5.8S ribosomal RNA gene and internal transcribed spacer 2, complete sequence; and large subunit ribosomal RNA gene, partial sequence		not available	not available	not available	NA	91.97	JX534383	F. equiseti	Fusarium equiseti strain F018 translation elongation factor 1 alpha (EF1a) gene, partial cds >gi|410185436|gb|JX534434.1| Fusarium equiseti strain F100 translation elongation factor 1 alpha (EF1a) gene, partial cds
230	NSRR22_230_white4_SK	white	white4	SK	white on top; fluffy long mycelium; white on back, sometime with brown spot	96.67	OQ918017	Fusarium incarnatum	Fusarium incarnatum strain PJ19 small subunit ribosomal RNA gene, partial sequence; internal transcribed spacer 1, 5.8S ribosomal RNA gene, and internal transcribed spacer 2, complete sequence; and large subunit ribosomal RNA gene, partial sequence	96.77	KX880337	Fusarium equiseti	Fusarium equiseti strain G14WX2-8 beta-tubulin (tub2) gene, partial cds	Yes	99.68	MN223435	F. oxysporum	Fusarium oxysporum isolate DET-45 translation elongation factor 1-alpha (tef1) gene, partial cds >gi|1822124424|gb|MN223439.1| Fusarium oxysporum isolate TR-2 translation elongation factor 1-alpha (tef1) gene, partial cds
232	NSRR22_232_purple1_MB	purple	purple1	MB	purple color on top; cotton-like loose mycelium; purple and/or pink color on back	98.81	MN452518	Fusarium oxysporum	Fusarium oxysporum isolate IASO1_5_3A internal transcribed spacer 1, partial sequence; 5.8S ribosomal RNA gene and internal transcribed spacer 2, complete sequence; and large subunit ribosomal RNA gene, partial sequence		not available	not available	not available	NA	99.21	MK968952	F. oxysporum	Fusarium oxysporum isolate Foa 72 translation elongation factor 1-alpha (EF 1-alpha) gene, partial cds
240	NSRR22_240_purple1_MB	purple	purple1	MB	purple color on top; cotton-like loose mycelium; purple and/or pink color on back	96.12	MT530238	Fusarium oxysporum	Fusarium oxysporum clone SF_962 small subunit ribosomal RNA gene, partial sequence; internal transcribed spacer 1, 5.8S ribosomal RNA gene, and internal transcribed spacer 2, complete sequence; and large subunit ribosomal RNA gene, partial sequence		not available	not available	not available	NA	89.32	MK968952	F. oxysporum	Fusarium oxysporum isolate Foa 72 translation elongation factor 1-alpha (EF 1-alpha) gene, partial cds
243	NSRR22_243_purple1_MB	purple	purple1	MB	purple color on top; cotton-like loose mycelium; purple and/or pink color on back	86.33	OQ925905	Fusarium verticillioides	Fusarium verticillioides strain FV12MCULSIN internal transcribed spacer 1, partial sequence; 5.8S ribosomal RNA gene and internal transcribed spacer 2, complete sequence; and large subunit ribosomal RNA gene, partial sequence		not available	not available	not available	NA	93.47	MK817004	F. avenaceum	Fusarium avenaceum isolate RooseveltCT- MT translation elongation factor 1-alpha (tef1) gene, partial cds
245	NSRR22_245_purple1_MB	purple	purple1	MB	purple color on top; cotton-like loose mycelium; purple and/or pink color on back	98.61	LC707983	Fusarium oxysporum	Fusarium oxysporum F.TTN 02 genes for 18S rRNA, ITS1, 5.8S rRNA, ITS2, and 28S rRNA		not available	not available	not available	NA	64.91	OR804527	F. oxysporum	Fusarium oxysporum isolate 2SUT22 translation elongation factor 1-alpha (TEF1) gene, partial cds
249	NSRR22_249_purple1_ON	purple	purple1	ON	purple color on top; cotton-like loose mycelium; purple and/or pink color on back	92.7	LC707983	Fusarium oxysporum	Fusarium oxysporum F.TTN 02 genes for 18S rRNA, ITS1, 5.8S rRNA, ITS2, and 28S rRNA		not available	not available	not available	NA	93.85	CP052045	F. oxysporum	Fusarium oxysporum Fo47 chromosome VIII
251	NSRR22_251_purple1_ON	purple	purple1	ON	purple color on top; cotton-like loose mycelium; purple and/or pink color on back	93.57	OQ925905	Fusarium verticillioides	Fusarium verticillioides strain FV12MCULSIN internal transcribed spacer 1, partial sequence; 5.8S ribosomal RNA gene and internal transcribed spacer 2, complete sequence; and large subunit ribosomal RNA gene, partial sequence		not available	not available	not available	NA	99.45	CP052043	F. oxysporum	Fusarium oxysporum Fo47 chromosome VI
257	NSRR22_257_purple1_QC	purple	purple1	QC	purple color on top; cotton-like loose mycelium; purple and/or pink color on back	99.8	LC707983	Fusarium oxysporum	Fusarium oxysporum F.TTN 02 genes for 18S rRNA, ITS1, 5.8S rRNA, ITS2, and 28S rRNA		not available	not available	not available	NA	99.03	KT239475	F. oxysporum	Fusarium oxysporum isolate Fox006 translation elongation factor 1-alpha (TEF) gene, partial cds
310	NSRR22_310_slimy1_ON	other	slimy1	ON	white on top; slimy and greasy mycelium; no color on the back	99.8	MT032645	Fusarium oxysporum	Fusarium oxysporum isolate G167_ITS_A12_048.ab1 internal transcribed spacer 1, partial sequence; 5.8S ribosomal RNA gene and internal transcribed spacer 2, complete sequence; and large subunit ribosomal RNA gene, partial sequence >gi|1807079691|gb|MT032649.1| Fusarium oxysporum isolate G323_ITS_C12_046.ab1 internal transcribed spacer 1, partial sequence; 5.8S ribosomal RNA gene and internal trans…		not available	not available	not available	NA	97.49	MZ078853	F. avenaceum	Fusarium avenaceum strain 403E translation elongation factor 1-alpha (tef1) gene, partial cds
314	NSRR22_314_slimy1_SK	other	slimy1	SK	white on top; slimy and greasy mycelium; no color on the back	99.81	MT032645	Fusarium oxysporum	Fusarium oxysporum isolate G167_ITS_A12_048.ab1 internal transcribed spacer 1, partial sequence; 5.8S ribosomal RNA gene and internal transcribed spacer 2, complete sequence; and large subunit ribosomal RNA gene, partial sequence >gi|1807079691|gb|MT032649.1| Fusarium oxysporum isolate G323_ITS_C12_046.ab1 internal transcribed spacer 1, partial sequence; 5.8S ribosomal RNA gene and internal trans…		not available	not available	not available	NA	97.95	MG925039	F. avenaceum	Fusarium avenaceum isolate arist(fa1) translation elongation factor 1-alpha (tef1) gene, partial cds
328	NSRR22_328_other_MB	other	other	MB		90.15	OQ533546	Fusarium tricinctum	Fusarium tricinctum isolate BBJ-2-3 small subunit ribosomal RNA gene, partial sequence; internal transcribed spacer 1, 5.8S ribosomal RNA gene, and internal transcribed spacer 2, complete sequence; and large subunit ribosomal RNA gene, partial sequence	84.62	FJ154742	Fusarium acuminatum	Fusarium acuminatum isolate R-6934 beta tubulin (benA) gene, partial sequence	Yes	95.8	MT119672	F. acuminatum	Fusarium acuminatum isolate H36 translation elongation factor 1 alpha (TEF1a) gene, partial cds
331	NSRR22_331_other_ON	other	other	ON		99.25	MT251175	Fusarium falciforme	Fusarium falciforme strain DTO 422-H8 small subunit ribosomal RNA gene, partial sequence; internal transcribed spacer 1, 5.8S ribosomal RNA gene, and internal transcribed spacer 2, complete sequence; and large subunit ribosomal RNA gene, partial sequence	89.67	KY923278	Fusarium solani	Fusarium solani strain CSAEGro-DAAF2 beta-tubulin (TUB2) gene, partial cds	Yes	99.84	MN386753	F. solani	Fusarium solani isolate BLGZ3 translation elongation factor 1-alpha (TEF 1-alpha) gene, partial cds
338	NSRR_ref_MB_F. graminearum					88.6	KT223328.1	Fusarium graminearum	Fusarium graminearum strain D-1-2 internal transcribed spacer 1, partial sequence; 5.8S ribosomal RNA gene and internal transcribed spacer 2, complete sequence; and 28S ribosomal RNA gene, partial sequence	100	MF687263	Fusarium graminearum	Fusarium graminearum strain S761 beta-tubulin (TUB) gene, partial cds	No	67.9	OR602841	Fusarium graminearum	Fusarium graminearum strain 5-Oct-AFF33 translation elongation factor 1-alpha (TEF) gene, partial cds
340	NSRR_ref_MB_F. solani					99.71	OQ891086.1	Fusarium solani	Fusarium solani isolate raf-era13 small subunit ribosomal RNA gene, partial sequence; internal transcribed spacer 1, 5.8S ribosomal RNA gene, and internal transcribed spacer 2, complete sequence; and large subunit ribosomal RNA gene, partial sequence		not available	not available	not available	NA	98.55	MN650107.1	Fusarium solani	Fusarium solani strain DH04-3 translation elongation factor 1 alpha (EF1alpha) gene, partial cds
342	NSRR_ref_MB_F. avenaceum					98.15	MT276141	Fusarium avenaceum	Fusarium avenaceum isolate EW_ITS1F_133 internal transcribed spacer 1, partial sequence; 5.8S ribosomal RNA gene and internal transcribed spacer 2, complete sequence; and large subunit ribosomal RNA gene, partial sequence	99.8	KU852661	Fusarium avenaceum	Fusarium avenaceum isolate K12 15 S beta-tubulin (TUB2) gene, partial cds	No	100	MZ078853	Fusarium avenaceum	Fusarium avenaceum strain 403E translation elongation factor 1-alpha (tef1) gene, partial cds
343	NSRR_ref_MB_F. acuminatum					99.23	OQ788314	Fusarium acuminatum	Fusarium acuminatum isolate MD1 small subunit ribosomal RNA gene, partial sequence; internal transcribed spacer 1, 5.8S ribosomal RNA gene, and internal transcribed spacer 2, complete sequence; and large subunit ribosomal RNA gene, partial sequence	100	MH341248	Fusarium acuminatum	Fusarium acuminatum strain gss163 beta-tubulin (tub2) gene, partial cds	No	93.31	DQ855947.1	Fusarium acuminatum	Fusarium acuminatum isolate DAOM145354 translation elongation factor 1 alpha (EF-1 alpha) gene, partial sequence
346	NSRR_ref_MB_F. oxysporum					98.8	OQ891114	Fusarium oxysporum	Fusarium oxysporum isolate F31 small subunit ribosomal RNA gene, partial sequence; internal transcribed spacer 1, 5.8S ribosomal RNA gene, and internal transcribed spacer 2, complete sequence; and large subunit ribosomal RNA gene, partial sequence		not available	not available	not available	NA	99.18	ON292425	Fusarium oxysporum	Fusarium oxysporum isolate 344KrPT20AB translation elongation factor 1 alpha (tef1a) gene, exons 1 through 4 and partial cds
348	NSRR_ref_MB_F. redolens					93.32	MT560205.1	Fusarium redolen	Fusarium redolens strain AT03-7 small subunit ribosomal RNA gene, partial sequence; internal transcribed spacer 1, 5.8S ribosomal RNA gene, and internal transcribed spacer 2, complete sequence; and large subunit ribosomal RNA gene, partial sequence		not available	not available	not available	NA	63.61	KP267223	Fusarium redolens	Fusarium redolens isolate H48 translation elongation factor 1-alpha gene, partial cds
